# Supplementary material for: Higher and Middle Management Perspectives on Patient-Centered Care in an Oncology Setting: A Qualitative Study
Source: Nurs Rep. 2024 Nov 5;14(4):3378–90. doi: 10.3390/nursrep14040244 (PMC11587424; doi:10.3390/nursrep14040244)
Supplement: Supplementary file 1 [file nursrep-14-00244-s001.zip]

Archive with 1 entries (1 files):
- nursrep-3126104-supplementary.pdf
